# Supplementary material for: The Elusive Biological Activity of Scorpionates: A Useful Scaffold for Cancer Therapy?
Source: Molecules. 2024 Nov 30;29(23):5672. doi: 10.3390/molecules29235672 (PMC11643361; doi:10.3390/molecules29235672)
Supplement: Supplementary file 1 [file molecules-29-05672-s001.zip]

Archive with 1 entries (1 files):
- molecules-3327181-supplementary.pdf
